# Supplementary material for: Oxy-Inflammatory Profile of Finishers and No-Finishers in an Extreme Ultra-Endurance Trail Race: The 866 km Transpyrénéa
Source: Int J Mol Sci. 2026 May 12;27(10):4295. doi: 10.3390/ijms27104295 (PMC13207344; doi:10.3390/ijms27104295)
Supplement: Supplementary file 1 [file ijms-27-04295-s001.zip]

Archive with 1 entries (1 files):
- ijms-4204028-supplementary.pdf
